# Supplementary material for: Willingness to accept and participate in a Microsporidia MB-based mosquito release strategy: a community-based rapid assessment in western Kenya
Source: Malar J. 2024 Apr 20;23:113. doi: 10.1186/s12936-024-04941-y (PMC11031974; doi:10.1186/s12936-024-04941-y)
Supplement: Supplementary file 1 — Additional file 1. RedCap Tool. [file 12936_2024_4941_MOESM1_ESM.xlsx]

## Sheet: Sheet1
Variable	Name	Scale	Code
	a) Socio-demographic characteristics of household heads and housing
1	Location	nominal	1 = Kakola; 2 = Ombeyi
2	Gender of household head	nominal	1 = Male; 2 = Female
3	Age bracket	ordinal	1 = 18 to 29 years; 2 = 30 to 49 years; 3 = 60 to 64 years; 4 = 65+ years
4	Marital Status	nominal	1 = Monogomous; 2 = Polygamous 3 = Widowed; 4 = Single
5	Education level	ordinal	1 = No Formal Education 2 = Incomplete primary ; 3 = Primary 4 = Secondary; 5 = Tertiary
6	Occupation	nominal	1 = No Job; 2 = Employed 3 = Casual laborer; 4 = Farmer 5 = Self employed/small buissness
7	Family size and composition	nominal	1 = No Job; 2 = Employed 3 = Casual laborer; 4 = Farmer 5 = Self employed/small buissness
	How many male children (< 18 years) live in the house	Scale
	How many female children (< 18 years) live in the house	Scale
	How many male adults (>18 years) live in the house	Scale
	How many female adults ( >18 years) live in the house	Scale
	Homesteads and livestock ownerships
1	How many housing structures are in your homstead	Scale
2a	What is the floor made of in the main house	nominal	1 = Mud; 2 = tiled; 3 = concrete
3a	What is the wall made of in the main house	nominal	1 = Wood; 2 = Brick; 3 = stone; 4 = Mud; 5 = Iron sheets
4a	What is the roof made of in the main house	nominal	1 = Iron sheets; 2 = Thatch roof; 3 = concete ceiling; 4 = Iron sheets
2b	What is the floor made of in the second housing structure	nominal	1 = Mud; 2 = tiled; 3 = concrete
3b	What is the wall made of in the second housing structure	nominal	1 = Wood; 2 = Brick; 3 = stone; 4 = Mud; 5 = Iron sheets
4b	What is the roof made of in the second housing structure	nominal	1 = Iron sheets; 2 = Thatch roof; 3 = concete ceiling; 4 = Iron sheets
…				Completed for all the housing structures reported
5	Do you own cattle	nominal	1 = Yes; 2 = No
6	How many cattle do you have	scale
7	Do you own other livestock	nominal	1 = Yes; 2 = No
7a	Sheeps	nominal	1 = not selected; 2 = selected
7ai	How many	scale
7b	Chicken	nominal	1 = not selected; 2 = selected
7bi	How many	scale
7c	Donkeys	nominal	1 = not selected; 2 = selected
7ci	How many	scale
7d	Pigs	nominal	1 = not selected; 2 = selected
7di	How many	scale
7e	Rabbit	nominal	1 = not selected; 2 = selected
7ei	How many	scale
7f	Dog	nominal	1 = not selected; 2 = selected
7fi	How many	scale
7g	Cat	nominal	1 = not selected; 2 = selected
7gi	How many	scale
7h	Others
8	What do you mainly use the land around your homestead for	nominal	1 = Rice farming; 2 = Miaze; 3 = Beans/soybeans; 4= vegetables; 5 = Trees; 6 = Pasture; 7= Nothing; 8 = others	Categories were not exclusive
	b) Public Health concerns
1	How do you categorize malaria as a public health issue	Ordinal	1 = Severe; 2 = moderate; 3 = low
2	Which is the leading health concern/condition affecting the community in this area?		free answers
	c) Malaria burden, awareness, management, and prevention practices
1	How many malaria cases were diagnosed at a clinic/hospital in this household in the last 6 months?	Scale	Converted into ordinal for the bivariate and multivariate analysis (1 = no case; 2 = 1-3 cases; 3 = >3 cases)
2	Was there any case of the same person diagnosed with malaria multiple times?	nominal	1 = Yes; 2 = No
3	if yes, how many cases?	Scale
4	What transmits malaria	nominal	1 = Only mosquito bites; 2 = mosquito bites and/or other factors
5	Who is most at risk of malaria transmission?		free answers
6	Why do you think malaria is prevalent in this region?		free answers
7	How do you get treated for malaria?		free answers
8	Who makes the decision for any household member(s) with malaria-like symptoms, to seek treatment?		free answers
9	What malaria prevention methods are you aware of	nominal	1 = bed nets; 2 = mosquito coils; 3 = indoor spraying; 4 = medication; 5 = repellents; 6 = no control method can prevent malaria; 7 = Symbiont/microrganism-based metho; 8 = other; 10 = None of these
9a	if other, what was it?		free answers
10	Which malaria prevention method did you use in the last 30 days	nominal	1 = bed nets; 2 = clearing bushes around the house; 3 = mosquito coils; 4 = draining stagnant water; 5 = medication; 6 = repellents; 7 = insecticide spray; 8 = none; 10 = other
10a	if other, what was it?		free answers
11	How regularly are mosquito nets used in this homestead?	nominal	1 = daily; 2 = more than 3 times a week; 3 = rarely
12	Does every member of this household use mosquito nets?	nominal	1 = Yes; 2 = No
12a	if no, how many don’t use a bed net	Scale	free answers
12b	what is the reason for not using a bed net		free answers
13	How much money do you spend annually on malaria prevention products	ordinal	1 = none; 2 = 1-100 ksh; 3 = 101-1000ksh; 4 = above 1000 ksh	ksh= Kenyan shilling
14	Has there been a government/Ministry of Health malaria control measure in this household in the last 6 months?	nominal	1 = Yes; 2 = No
14a	If yes, what was it	nominal	1 = spraying; 2 = bed net issued to households; 3 = bednet issued to expectant mothers; 4 = other
14ai	if other, what was it?		free answers
	d) Willingness to accept and participate in a mosquito release strategy
1	Have you heard of any malaria control methods whereby mosquitoes are incapable of transmitting malaria?	nominal	1 = yes; 2 = no
2	If a malaria control strategy involved the release of un-modifid mosquitoes that can bite but not transmit malaria, would you allow the release of such mosquitoes in your compound/land/neighborhood?	nominal	1 = yes; 2 = no
2a	if no, why?		free answers
3	If this strategy is developed, would you participate in its implementation?	nominal	1 = yes; 2 = no
3b	if no, why?		free answers
	e) Additional comments
1	Comments		free answers
